# Supplementary material for: Control factors and scale analysis of annual river water, sediments and carbon transport in China
Source: Sci Rep. 2016 May 11;6:25963. doi: 10.1038/srep25963 (PMC4863175; doi:10.1038/srep25963)
Supplement: Supplementary Table S1 [file srep25963-s2.xls]

## Sheet: Title
Control factors and scale analysis of annual river water, sediments and carbon transport in China
Chunlin Song1, 2, Genxu Wang*1, Xiangyang Sun1, Ruiying Chang1, & Tianxu Mao1, 2
1Institute of Mountain Hazards and Environment, Chinese Academy of Sciences, Chengdu, 610041, China
2University of Chinese Academy of Sciences, Beijing, 100049, China
*Correspondence to: wanggx@imde.ac.cn

## Sheet: Data
ID	References	Author	Climate	Name	Outlet Name	Yrs	Size(km2)	L(km)	RD(mm)	QA	Rc	TSSC(mg/L)	TSSL(g m-2 a-1)	POCC	DOCC	PICC	DICC	TOCC (mg/L)	POCL	DOCL	PICL	DICL	TOCL (g m-2 a-1)	Total Rainfall	MAP	MAT	S	LAT	LONG	LU	Vc(%)	RSCI(%)	SOC(%)	BD(g/cm3)	CLAY(%)	SILT(%)
1	1	Chen et al. 2005	Semiarid	Daheihe River	Togtoh(1956-1980)	25	17700	236	24.2938	13.6352	0.0607345		338.983											400	400	4.5	2.07627	40.25	111.15	Agriculture			1	1.2901
2	1	Chen et al. 2005	Semiarid	Dawenhe River	Dongping(1956-1980)	25	9100	239	200	57.7118	0.307692		219.78											650	650	13	1.29707	35.92	116.36	Agriculture			0.7	1.33394
3	1	Chen et al. 2005	Semiarid	Fenhe River	Hejin(1956-1980)	25	39500	694	36.4557	45.6621	0.0687843		708.861											530	530	9	2.3487	35.52	110.63	Agriculture	21.79		0.65	1.34304
4	1	Chen et al. 2005	Semiarid	Huangshui River	Yongjing(1956-1980)	25	32900	374	141.337	147.451	0.281549		729.483											502	502	4.2	3.74332	36.15	103.31	Agriculture
5	1	Chen et al. 2005	Semiarid	Kushuihe River	Lingwu(1956-1980)	25	2500	224	7.5	0.594559	0.03		577											250	250	9	0.758929	38.29	106.35	Grassland			0.5	1.57	5	6
6	1	Chen et al. 2005	Semiarid	Kuyehe River	Wenjiachuan(1956-1980)	25	8700	242	86.2069	23.7823	0.215517		15632.2											400	400	7.5	2.89256	38.47	110.76	Grassland	16.06		0.4524	1.38758
7	1	Chen et al. 2005	Semiarid	Luohe River	Gongyi(1956-1980)	25	18900	447	181.481	108.765	0.329966		952.381											550	550	13	2.66219	34.82	113.07	Agriculture			0.7	1.33394
8	1	Chen et al. 2005	Semiarid	Qingshuihe River	Zhongning(1956-1980)	25	14500	320	8.27586	3.80518	0.0236453		1724.14											350	350	5.5	1.75	37.39	105.64	Grassland			0.8758	1.3064	21	43
9	1	Chen et al. 2005	Semiarid	Qinhe River	Wuzhi(1956-1980)	25	12900	485	137.984	56.4434	0.214929		542.636											642	642	12	3.09278	35.01	113.43	Agriculture			0.7	1.33394
10	1	Chen et al. 2005	Semiarid	Taohe River	Yongjing(1956-1980)	25	25500	673	207.843	168.062	0.344682		1137.25											603	603	7.5	2.79346	35.92	103.38	Grassland			0.85	1.31007
11	1	Chen et al. 2005	Semiarid	Weihe River	Tongguan(1956-1980)	25	134800	818	42	179.528	0.0667727		1268.55											629	629	9.5	3.022	34.64	110.18	Agriculture	17.78		0.65	1.34304
12	1	Chen et al. 2005	Semiarid	Wudinghe River	Qingjian(1956-1980)	25	30300	491	46.2046	44.3937	0.115512		7161.72											400	400	8	3.01653	37.05	110.44	Agriculture	14.62		0.4542	1.38709
13	1	Chen et al. 2005	Semiarid	Zulihe River	Jingyuan(1956-1980)	25	10700	224	13.0841	4.43937	0.0436137		5794.39											300	300	7.5	4.46429	36.57	104.65	Grassland			0.5	1.37529	21	43
14	2	Chenji Xie. 2014	Humid subtropical	Dongjiang River	Boluo(2011)	1	25300	562	825	661.863	0.59									0.857708		4.1502	0.857708	1401.4	1401.4	20	0.39	23.17	114.29	Forest		75
15	3	Gao et al. 2000	Humid subtropical	Xijiang River	Makou(1997-1998)	1	353120	2214	651.314	7293	0.400809								8.29746	1.88038			10.1665	1625	1625	20	0.855917	23.11	112.8	Forest	32.94
16	4	Gao et al. 2001	Humid subtropical	Beijiang River	Sanshui(1997-1998)	1	46710	468	1091.71	1617	0.610746								6.54036	3.46821			10.0086	1787.5	1787.5	20	1.04915	23.17	112.83	Forest
17	5	Gao et al. 2002	Humid subtropical	Xijiang River	Makou(July 1997)	1	353120	2214				1296.94		24.74	4.6			29.34	8.29746	10.4757			10.1665	1625	1625	20	0.855917	23.11	112.8	Forest	32.94
18	5	Gao et al. 2002	Humid subtropical	Xijiang River	Makou(October 1997)	1	353120	2214				163.33		3.02	1.36			4.38	5.01654	2.2591			7.27564	1625	1625	20	0.855917	23.11	112.8	Forest	32.94
19	5	Gao et al. 2002	Humid subtropical	Xijiang River	Makou(February 1998)	1	353120	2214	267.92	3000	0.164874	19.56		0.71	1.02			1.73	0.190223	0.273279			0.463502	1625	1625	20	0.855917	23.11	112.8	Forest	32.94
20	5	Gao et al. 2002	Humid subtropical	Xijiang River	Makou(April 1998)	1	353120	2214	357.227	4000	0.219832	26.07		0.58	1.12			1.7	0.207192	0.400094			0.607286	1625	1625	20	0.855917	23.11	112.8	Forest	32.94
21	6	Gao et al. 2007	Humid subtropical	Zengjiang River	Qilinzui(2002-2003)	1	2866	230	1331.42	121	0.608511	64	85.211	209.67					0.80007				0.80007	2188	2188	21.6	1.93043	23.29	113.84	Forest	50		1.1368	1.27434	21	50
22	7	Gao et al. 2015	Humid subtropical	Hanjiang River	Huangzhuang(1990-2010)	21	142056	1577	352	1585.61	0.391111	209.984	73.9145											900	900	15	0.606214	31.08	112.53	Forest		55
23	7	Gao et al. 2015	Humid continental	Jailingjiang River	Beibei(2000-2010)	11	156700	1119	416	2067.07	0.431088	460.213	191.449											965	965	15	0.6171	29.79	106.48	Agriculture	39.18	9.3
24	7	Gao et al. 2015	Highlands	Jinshajiang River	Pingshan(2000-2010)	11	485000	2316	318	4890.6	0.447887	1202.75	382.474											710	710	8	1.30111	28.65	104.38	Grassland	20.08	5.6
25	7	Gao et al. 2015	Highlands	Minjiang River(Sichuan)	Gaochang(1990-2010)	21	125400	735	649	2580.69	0.599261	405.482	263.158											1083	1083	11	3.63265	28.79	104.43	Forest		1.75
26	7	Gao et al. 2015	Humid subtropical	Wujiang River	Wulong(2005-2010)	6	83035	1037	600	1579.81	0.517241	180.647	108.388											1160	1160	15	1.70685	29.5	107.48	Forest		9.57
27	7	Gao et al. 2015	Highlands	Yangtze River	Pingshan(1956–1969)	14	485000	2316	309.89	4765.88	0.436465	1543.61	478.351											710	710	8	1.30111	28.65	104.38	Grassland		0.5
28	7	Gao et al. 2015	Highlands	Yangtze River	Pingshan(1970-1985)	16	485000	2316	275	4229.29	0.387324	1694.47	465.979											710	710	8	1.30111	28.65	104.38	Grassland		1
29	7	Gao et al. 2015	Highlands	Yangtze River	Pingshan(1986-2002)	17	485000	2316	313	4813.7	0.440845	1811.53	567.01											710	710	8	1.30111	28.65	104.38	Grassland	10.1	2
30	7	Gao et al. 2015	Highlands	Yangtze River	Pingshan(2003-2010)	8	485000	2316	301	4629.15	0.423944	1034.35	311.34											710	710	8	1.30111	28.65	104.38	Grassland		5.6
31	7	Gao et al. 2015	Humid subtropical	Yangtze River	Yichang(1956–1969)	14	1005500	4529	442	14092.8	0.44	1230.79	544.008											1004.55	896	12	1.42703	30.76	111.26	Forest		0.41
32	7	Gao et al. 2015	Humid subtropical	Yangtze River	Yichang(1970-1985)	16	1005500	4529	432	13774	0.43	1199.42	518.15											1004.65	896	12	1.42703	30.76	111.26	Forest		1.42
33	7	Gao et al. 2015	Humid subtropical	Yangtze River	Yichang(1986-2002)	17	1005500	4529	425.6	13569.9	0.44	944.056	401.79											967.273	896	12	1.42703	30.76	111.26	Forest	21	5.73
34	7	Gao et al. 2015	Humid subtropical	Yangtze River	Yichang(2003-2010)	8	1005500	4529	400.7	12776	0.42	136.509	54.6992											954.048	896	12	1.42703	30.76	111.26	Forest		16
35	7	Gao et al. 2015	Humid subtropical	Yangtze River	Hankou(1956–1969)	14	1488000	5360	465	21940.6	0.43	666.262	309.812											1081.4	1000	14	1.23004	30.59	114.32	Forest
36	7	Gao et al. 2015	Humid subtropical	Yangtze River	Hankou(1970-1985)	16	1488000	5360	475	22412.5	0.42	602.716	286.29											1130.95	1000	14	1.23004	30.59	114.32	Forest
37	7	Gao et al. 2015	Humid subtropical	Yangtze River	Hankou(1986-2002)	17	1488000	5360	484.6	22865.4	0.45	459.031	222.446											1076.89	1000	14	1.23004	30.59	114.32	Forest
38	7	Gao et al. 2015	Humid subtropical	Yangtze River	Hankou(2003-2010)	8	1488000	5360	476	22459.7	0.42	166.599	79.3011											1133.33	1000	14	1.23004	30.59	114.32	Forest
39	7	Gao et al. 2015	Humid subtropical	Yangtze River	Datong(1956–1969)	14	1705400	5756	503	27201.2	0.43	586.373	294.945											1169.77	1071	14	1.14819	30.72	117.47	Forest		1.67
40	7	Gao et al. 2015	Humid subtropical	Yangtze River	Datong(1970-1985)	16	1705400	5756	511	27633.8	0.43	510.638	260.936											1188.37	1071	14	1.14819	30.72	117.47	Forest		6.63
41	7	Gao et al. 2015	Humid subtropical	Yangtze River	Datong(1986-2002)	17	1705400	5756	542	29310.2	0.46	367.835	199.367											1178.26	1071	14	1.14819	30.72	117.47	Forest		10.29
42	7	Gao et al. 2015	Humid subtropical	Yangtze River	Datong(2003-2010)	8	1705400	5756	476	25741.1	0.42	187.245	89.1287											1133.33	1071	14	1.14819	30.72	117.47	Forest	36.94	15.12
43	8	HUANG et al. 2014	Humid subtropical	Guijiang River	Majiang(2012)	1	19236	426	909.881	555	0.454941			0.37	1.39				0.336656	1.26474			1.60139	2000	2000	20	3.46009	23.47	111.28	Forest
44	9	Huiguo Sun, 2006	Humid subtropical	Xijiang River	Wuzhou(2005)	1	329705	2014	69.7282	729	0.0428043	55.48	3.86852	0.77	1.55		440.643	2.32	1.21017	0.961466		10.1303	2.17164	1629	1629	20	0.868918	23.49	111.32	Forest	30	9
45	9	Huiguo Sun, 2007	Humid subtropical	Guijiang River	Wuzhou(2005)	1	18790	438	911.338	543	0.455669	12	10.9361	0.3	1.28			1.58	0.273402	1.16651			1.43991	2000	2000	20	3.53881	23.49	111.32	Forest	33.02	2
46	9	Huiguo Sun, 2008	Humid subtropical	Hejiang River	Fengkai(2005)	1	11590	338	691.125	254	0.446175	4.91	3.39343	0.12	1.24			1.36	0.0829351	0.856996			0.939931	1549	1549	20	1.06213	23.46	111.51	Forest	33.02	12	1.45	1.24443	25	20
47	9	Huiguo Sun, 2009	Humid subtropical	Luodingjiang River	Guanliang(2005)	1	3164	201	847.206	85	0.546937	21.87	1.86473	0.35	2.29			2.64	0.296522	1.9401			2.23662	1549	1549	20	4.83085	22.84	111.68	Forest		5.5	1.49	1.24109
48	10	Li et al. 2014	Humid subtropical	Yangtze River	Nanjing(2007-2008)	1	1808500	6300	529	30336.6	0.493931		79.624						0.962123				0.962123	1071	1071	14	0.856667	32.22	119.08	Forest	37.52	23.69
49	11	Liang Wang. 2014	Semiarid	Yellow River	Lijin(2010-2011)	1	751900	5360	82.57	1968.68	0.177953								0.465487	0.0531986	0.513366	0.74744	0.5187	464	464	10	0.879664	37.62	118.32	Grassland	17.4002	143.08
50	12	LIN et al. 2016	Humid subtropical	Yangtze River	Yangtze River Mouth(2003)	1	1808500	6300	558.999	32057	0.535953								1.48742	0.729887			2.21731	1043	1071	14	0.856984	31.77	121.03	Forest	35.08
51	12	LIN et al. 2016	Humid subtropical	Yangtze River	Yangtze River Mouth(2004)	1	1808500	6300	486.336	27890	0.479149								0.901299	0.663533			1.56483	1015	1071	14	0.856984	31.77	121.03	Forest	37.85	21.7334
52	13	Lu et al. 2012	Humid subtropical	Longchuanjiang River	Xiaohekou(2007-2009)	2	1788	231	179.021	10.15	0.216996	164	223.714	6.8	8.5			15	3.97092	1.62192			5.59284	825	825	15.6	9.95671	25.96	101.87	Forest			1.83	1.21583
53	14	Luo Yan, 2007	Humid subtropical	Beijiang River	Sanshui(1971-2010)	30	46710	468	1095.76	1623	0.613012	151.338	165.831	3.01	2.15		63.5	5.16	3.91137	2.25005		16.4247	6.15928	1787.5	1757	20	1.04915	23.17	112.83	Forest
54	15	MWRC. 2004	Humid continental	Huaihe River	Lutaizi(2004)	1	88600	650	162.963	457.842	0.208927	141	28.1038											780	780	15	1.72769	32.54	116.56	Agriculture	37.518	97.3703
55	15	MWRC. 2004	Humid continental	Liaohe River	Liujianfang(2004)	1	136500	1200	106.871	462.578	0.244611	528	5.12821											436.9	436.9	7	0.66	41.27	122.52	Agriculture	9.12	50.8502
56	15	MWRC. 2004	Humid subtropical	Pearl River	Pearl River Mouth(2004)	1	453700	2214	596	8574.49	0.470032	126	59.3101											1268	1268	20	0.850949	22.93	113.56	Forest	30	14.8149
57	15	MWRC. 2004	Humid continental	Songhuajiang River	Jiamusi(2004)	1	528300	1956	107.804	1805.96	0.246747	201	15.7486											436.9	436.9	3	0.369632	46.85	130.38	Agriculture	40.1949	32.2998
58	15	MWRC. 2004	Humid subtropical	Yangtze River	Datong(2004)	1	1705400	5756	462.296	25000	0.425296	186	86.1968											1087	1087	14	0.936067	30.72	117.47	Forest	35.9	21.7334
59	15	MWRC. 2004	Semiarid	Yellow River	Lijin(2004)	1	751900	5360	26.4397	630.391	0.062683	13000	343.131											421.8	421.8	10	0.879664	37.62	118.32	Grassland	18.6037	158.905
60	16	MWRC. 2006	Humid continental	Huaihe River	Lutaizi(2006)	1	88600	650	234.852	659.813	0.291018	76	14.6727											807	807	15	1.72769	32.54	116.56	Agriculture	50.9339	56.8947
61	16	MWRC. 2006	Humid continental	Liaohe River	Liujianfang(2006)	1	136500	1200	102.214	442.42	0.219437	374	3.36996											465.8	465.8	7	0.66	41.27	122.52	Agriculture	5.97	145.711
62	16	MWRC. 2006	Humid subtropical	Pearl River	Pearl River Mouth(2006)	1	453700	2214	1098.79	15808	0.702101	143	99.7355											1565	1565	20	0.850949	22.93	113.56	Forest		17.2653
63	16	MWRC. 2006	Humid continental	Songhuajiang River	Jiamusi(2006)	1	528300	1956	116.11	1945.11	0.24927	373	30.0965											465.8	465.8	3	0.369632	46.85	130.38	Agriculture	42.0833	41.1904
64	16	MWRC. 2006	Humid subtropical	Yangtze River	Datong(2006)	1	1705400	5756	466.676	25236.9	0.429325	123	49.7244											1087	1087	14	0.936067	30.72	117.47	Forest	36.7	24.2863
65	16	MWRC. 2006	Semiarid	Yellow River	Lijin(2006)	1	751900	5360	60.6464	1445.97	0.148935	7770	198.165											407.2	407.2	10	0.879664	37.62	118.32	Grassland	12.9102	169.852
66	17	MWRC. 2007	Humid continental	Huaihe River	Lutaizi(2007)	1	88600	650	351.704	988.107	0.359542	78	26.5237											978.2	978.2	15	1.72769	32.54	116.56	Agriculture	53.1898	38.477
67	17	MWRC. 2007	Humid continental	Liaohe River	Liujianfang(2007)	1	136500	1200	99.8899	432.362	0.24405	382	2.7326											409.3	409.3	7	0.66	41.27	122.52	Agriculture	7.4	122.116
68	17	MWRC. 2007	Humid subtropical	Pearl River	Pearl River Mouth(2007)	1	453700	2214	875.799	12599.9	0.628714	64	33.326											1393	1393	20	0.850949	22.93	113.56	Forest		21.819
69	17	MWRC. 2007	Humid continental	Songhuajiang River	Jiamusi(2007)	1	528300	1956	80.4021	1346.92	0.196438	126	6.45467											409.3	409.3	3	0.369632	46.85	130.38	Agriculture	39.1813	79.485
70	17	MWRC. 2007	Humid subtropical	Yangtze River	Datong(2007)	1	1705400	5756	510.103	27585.3	0.504503	179	80.9194											1011.1	1011.1	14	0.936067	30.72	117.47	Forest	37.5	26.4905
71	17	MWRC. 2007	Semiarid	Yellow River	Lijin(2007)	1	751900	5360	72.0974	1718.99	0.148931	7210	195.505											484.1	484.1	10	0.879664	37.62	118.32	Grassland	16.8106	149.464
72	18	MWRC. 2008	Humid continental	Huaihe River	Lutaizi(2008)	1	88600	650	289.667	813.815	0.329354	112	27.5395											879.5	879.5	15	1.72769	32.54	116.56	Agriculture	55.4908	79.3744
73	18	MWRC. 2008	Humid continental	Liaohe River	Liujianfang(2008)	1	136500	1200	97.1204	420.375	0.204206	821	14.5788											475.6	475.6	7	0.66	41.27	122.52	Agriculture	7.67	128.951
74	18	MWRC. 2008	Humid subtropical	Pearl River	Pearl River Mouth(2008)	1	453700	2214	1252.66	18021.6	0.710525	110	98.2808											1763	1763	20	0.850949	22.93	113.56	Forest		19.2796
75	18	MWRC. 2008	Humid continental	Songhuajiang River	Jiamusi(2008)	1	528300	1956	84.3494	1413.05	0.177354	106	4.97823											475.6	475.6	3	0.369632	46.85	130.38	Agriculture	41.2201	74.1236
76	18	MWRC. 2008	Humid subtropical	Yangtze River	Datong(2008)	1	1705400	5756	547.924	29630.6	0.510933	157	76.2285											1072.4	1072.4	14	0.936067	30.72	117.47	Forest	37	24.7506
77	18	MWRC. 2008	Semiarid	Yellow River	Lijin(2008)	1	751900	5360	60.407	1440.26	0.139476	5300	102.54											433.1	433.1	10	0.879664	37.62	118.32	Grassland	14.3126	182.122
78	19	MWRC. 2009	Humid continental	Huaihe River	Lutaizi(2009)	1	88600	650	201.296	565.539	0.251024	85	12.5282											801.9	801.9	15	1.72769	32.54	116.56	Agriculture	57.837	114.229
79	19	MWRC. 2009	Humid continental	Liaohe River	Liujianfang(2009)	1	136500	1200	65.3199	282.73	0.128557	521	4.3663											508.1	508.1	7	0.66	41.27	122.52	Agriculture	6.72	204.668
80	19	MWRC. 2009	Humid subtropical	Pearl River	Pearl River Mouth(2009)	1	453700	2214	894.732	12872.3	0.680405	50	35.5808											1315	1315	20	0.850949	22.93	113.56	Forest		26.2853
81	19	MWRC. 2009	Humid continental	Songhuajiang River	Jiamusi(2009)	1	528300	1956	136.671	2289.55	0.268984	380	36.7216											508.1	508.1	3	0.369632	46.85	130.38	Agriculture	38.6789	45.2353
82	19	MWRC. 2009	Humid subtropical	Yangtze River	Datong(2009)	1	1705400	5756	504.761	27296.4	0.505418	142	65.0874											998.7	998.7	14	0.936067	30.72	117.47	Forest	38	28.1086
83	19	MWRC. 2009	Semiarid	Yellow River	Lijin(2009)	1	751900	5360	73.3741	1749.43	0.166608	4220	74.611											440.4	440.4	10	0.879664	37.62	118.32	Grassland	18.6037	152.616
84	20	MWRC. 2010	Humid continental	Huaihe River	Lutaizi(2010)	1	88600	650	262.889	738.583	0.314649	123	36.0045											835.5	835.5	15	1.72769	32.54	116.56	Agriculture	60.2282	94.0053
85	20	MWRC. 2010	Humid continental	Liaohe River	Liujianfang(2010)	1	136500	1200	223.558	967.647	0.38745	724	37.6557											577	577	7	0.66	41.27	122.52	Agriculture	7.06	60.366
86	20	MWRC. 2010	Humid subtropical	Pearl River	Pearl River Mouth(2009)	1	453700	2214	1084.7	15605.3	0.690894	95	54.9923											1570	1570	20	0.850949	22.93	113.56	Forest		21.4578
87	20	MWRC. 2010	Humid continental	Songhuajiang River	Jiamusi(2010)	1	528300	1956	153.316	2568.39	0.265712	269	31.6108											577	577	3	0.369632	46.85	130.38	Agriculture	47.0672	40.5552
88	20	MWRC. 2010	Humid subtropical	Yangtze River	Datong(2010)	1	1705400	5756	653.577	35344.1	0.563234	181	108.479											1160.4	1160.4	14	0.936067	30.72	117.47	Forest	38.8	22.0998
89	20	MWRC. 2010	Semiarid	Yellow River	Lijin(2010)	1	751900	5360	75.6617	1803.97	0.168436	8660	222.104											449.2	449.2	10	0.879664	37.62	118.32	Grassland	17.4002	148.35
90	21	MWRC. 2011	Humid continental	Huaihe River	Lutaizi(2011)	1	88600	650	238.259	669.386	0.294147	54	4.69526											810	810	15	1.72769	32.54	116.56	Agriculture	62.6645	97.3523
91	21	MWRC. 2011	Humid continental	Liaohe River	Liujianfang(2011)	1	136500	1200	105.715	457.576	0.237829	676	11.5018											444.5	444.5	7	0.66	41.27	122.52	Agriculture		127.854
92	21	MWRC. 2011	Humid subtropical	Pearl River	Pearl River Mouth(2011)	1	453700	2214	810.403	11659.1	0.631106	77	27.9965											1284.1	1284.1	20	0.850949	22.93	113.56	Forest		28.83
93	21	MWRC. 2011	Humid continental	Songhuajiang River	Jiamusi(2011)	1	528300	1956	105.616	1769.31	0.237606	177	15.0104											444.5	444.5	3	0.369632	46.85	130.38	Agriculture		59.2049
94	21	MWRC. 2011	Humid subtropical	Yangtze River	Datong(2011)	1	1705400	5756	452.304	24459.7	0.48567	108	42.1016											931.3	931.3	14	0.936067	30.72	117.47	Forest		32.5364
95	21	MWRC. 2011	Semiarid	Yellow River	Lijin(2011)	1	751900	5360	82.5775	1968.86	0.168836	5030	123.155											489.1	489.1	10	0.879664	37.62	118.32	Grassland		137.807
96	22	MWRC. 2012	Semi-arid continental	Haihe River	Haihezha(2012)	1	318000	1329	74.0566	746.766	0.123161	5	0.0144969											601.3	601.3	9	1.72761	38.99	117.72	Agriculture	76.9	151.583
97	22	MWRC. 2012	Humid continental	Huaihe River	Lutaizi(2012)	1	88600	650	193.667	544.104	0.264536	100	10.2483											732.1	732.1	15	1.72769	32.54	116.56	Agriculture	65.146	104.199
98	22	MWRC. 2012	Humid continental	Liaohe River	Liujianfang(2012)	1	136500	1200	190.835	826.007	0.317476	694	14.7253											601.1	601.1	7	0.66	41.27	122.52	Agriculture		77.8886
99	22	MWRC. 2012	Humid subtropical	Pearl River	Pearl River Mouth(2012)	1	453700	2214	1115.96	16055	0.672588	78	50.875											1659.2	1659.2	20	0.850949	22.93	113.56	Forest		27.5586
100	22	MWRC. 2012	Humid continental	Songhuajiang River	Jiamusi(2012)	1	528300	1956	138.981	2328.25	0.231212	195	17.6226											601.1	601.1	3	0.369632	46.85	130.38	Agriculture		43.6812
101	22	MWRC. 2012	Humid subtropical	Yangtze River	Datong(2012)	1	1705400	5756	626.193	33863.2	0.540148	161	94.406											1159.3	1159.3	14	0.936067	30.72	117.47	Forest		28.0602
102	22	MWRC. 2012	Semiarid	Yellow River	Lijin(2012)	1	751900	5360	87.8308	2094.11	0.17921	6480	243.383											490.1	490.1	10	0.879664	37.62	118.32	Grassland		123.462
103	23	MWRC. 2014	Semi-arid continental	Baihe River	Zhangjiafen(1954-2010)	57	8500	200	60.4353	16.2893	0.120871	2470	149											500	500	7	5.74	41.61	116.8	Agriculture
104	23	MWRC. 2014	Humid subtropical	Beijiang River	Shijiao(1954-2010)	57	38400	573	1086.46	1322.93	0.61836	130	140											1757	1757	20	0.860384	23.55	112.97	Forest
105	20	MWRC. 2010	Semiarid	Beiluo River	Zhuangtou(2009-2010)	2	25600	680	20	16.2354	0.0444444	13575	317.35											450	450	9	1.60294	35.06	109.84	Agriculture
106	23	MWRC. 2014	Humid subtropical	Caoejiang River	Shangyudongshan(1956-2010)	55	4500	182	742.444	105.942	0.464028	226	179											1600	1600	17	2.64835	29.89	120.85	Forest			1.566	1.23498
107	23	MWRC. 2014	Semi-arid continental	Chaohe River	Xiahui(1961-2010)	50	5300	160	66.6792	11.2062	0.118016	3210	153											565	565	8	7.0125	40.61	117.17	Agriculture
108	23	MWRC. 2014	Humid subtropical	Dazhangxi River	Yongtai(1952-2010)	59	4000	234	932.75	118.309	0.548676	146	134											1700	1700	19	4.42735	25.86	118.96	Forest			1.45	1.24443
109	23	MWRC. 2014	Humid subtropical	Dongjiang River	Boluo(1954-2010)	57	25300	562	922.53	740.107	0.515956	103	94.7											1788	1788	20	1.76512	23.17	114.29	Forest
110	23	MWRC. 2014	Humid subtropical	Futunxi River	Yangkou(1952-2010)	59	12700	285	1082.68	436.01	0.636869	91	98.7											1700	1700	19	2.80351	26.79	117.91	Forest			1.45	1.24443	48	25
111	23	MWRC. 2014	Humid subtropical	Ganjiang River	Waizhou(1950-2010)	61	80900	744	844.252	2165.78	0.527658	127	106											1600	1600	18	1.19355	28.65	115.86	Forest
112	23	MWRC. 2014	Semi-arid continental	Haihe River	Haihezha(1960-2010)	51	318000	1329	68	685.693	0.127103	90	0.232075											535	535	9	1.72761	38.99	117.72	Agriculture
113	23	MWRC. 2014	Humid subtropical	Hanjiang River	Huangzhuang(1950-2010)	61	142100	1532	334.412	1506.85	0.371569	1000	336											900	900	15	0.606214	31.08	112.53	Forest		32.7
114	23	MWRC. 2014	Humid subtropical	Hongshuihe River	Qianjiang(1954-2010)	57	128900	1573	509.154	2081.11	0.346364	584	297											1470	1470	16	1.30388	23.63	108.98	Forest
115	23	MWRC. 2014	Humid continental	Huaihe River	Xixian(1956-2010)	55	10200	255	366.078	118.404	0.406754	634	232											900	900	15	4.31373	32.32	114.75	Agriculture			1.566	1.23498	21	50
116	23	MWRC. 2014	Humid continental	Huaihe River	Lutaizi(1950-2010)	61	88600	650	250	702.372	0.298329	370	92.4											838	838	15	1.72769	32.54	116.56	Agriculture
117	23	MWRC. 2014	Humid continental	Huaihe River	Bangbu(1956-2010)	61	121300	1000	222.341	855.213	0.265324	332	73.9											838	838	15	0.573	33.14	118.01	Agriculture
118	23	MWRC. 2014	Humid continental	Jialingjiang River	Beibei(1956-2010)	55	156700	1119	416.911	2071.6	0.432032	1570	657											965	965	15	0.6171	29.79	106.48	Agriculture		4.26
119	23	MWRC. 2014	Humid subtropical	Jianxi River	Qilijie No.2(1953-2010)	58	14800	295	1050	492.77	0.617647	98	103											1700	1700	18	3.08475	27.02	118.31	Forest			1.45	1.24443	48	25
120	20	MWRC. 2010	Semiarid	Jinghe River	Zhangjiashan(2009-2010)	2	43200	483	48.8	66.8493	0.0974052	99900	2480											501	501	13.4	4.43064	34.65	108.58	Agriculture	60.6
121	20	MWRC. 2010	Semiarid	Kuyehe River	Wenjiachuan(2009-2010)	2	8500	242	14.69	3.95944	0.036725	526	7.7											400	400	7.5	2.89256	38.47	110.76	Grassland	40.15		0.4524	1.38758
122	23	MWRC. 2014	Humid subtropical	Lanjiang River	Lanxi(1977-2010)	34	18200	303	903.846	521.626	0.602564	120	109											1500	1500	16	2.21122	29.29	119.51	Forest			1.45	1.24443
123	23	MWRC. 2014	Humid continental	Laohahe River	Xinglongpo(1963-2010)	48	19100	449	26.6597	16.1466	0.0579558	27400	730											460	460	7	1.48552	42.31	119.42	Agriculture
124	23	MWRC. 2014	Humid continental	Liaohe River Mainstream	Tieling(1954-2010)	57	120800	900	24.5613	94.083	0.053394	3880	95											460	460	7	0.833333	42.13	123.57	Agriculture
125	23	MWRC. 2014	Humid continental	Liaohe River Mainstream	Liujianfang(1987-2011)	24	136500	1200	21.5018	93.0682	0.0390233	1420	30.5											551	551	7	0.66	41.27	122.52	Agriculture	6.595
126	23	MWRC. 2014	Humid subtropical	Lishui River	Shimen(1950-2010)	61	15300	372	965.359	468.354	0.60335	365	352											1600	1600	17	1.26344	29.62	111.88	Forest			1.566	1.23498
127	23	MWRC. 2014	Humid subtropical	Liujiang River	Liuzhou(1954-2010)	57	45400	773	867.621	1249.05	0.590218	132	114											1470	1470	17	1.24191	24.26	109.68	Forest
128	23	MWRC. 2014	Humid subtropical	Minjiang River(Fujian)	Zhuqi No.2(1950-2010)	61	54500	577	984.587	1701.55	0.575782	109	107											1710	1710	18	0.60312	26.14	119.13	Forest
129	23	MWRC. 2014	Highlands	Minjiang River(Sichuan)	Gaochang(1956-2010)	55	125400	735	675.12	2684.55	0.623379	535	335											1083	1083	11	3.63265	28.79	104.43	Forest		1
130	23	MWRC. 2014	Humid subtropical	Nanpanjiang River	Xiaolongtan(1953-2010)	58	15400	400	245	119.641	0.21529	1260	306											1138	1138	15	2.7375	23.81	103.2	Forest
131	23	MWRC. 2014	Humid continental	Nenjiang River	Jiangqiao(1955-2010)	56	162600	1000	124.477	641.806	0.276616	96	11.9											450	450	1	0.428	46.79	123.72	Forest
132	23	MWRC. 2014	Humid continental	Nenjiang River	Dalai(1955-2010)	56	221700	1300	92.9184	653.222	0.206485	70	6.74											450	450	1	0.333846	45.54	124.26	Agriculture
133	23	MWRC. 2014	Humid subtropical	Puyangjiang River	Zhuji(1956-2010)	55	1700	150	682.353	36.7834	0.426471	147	99.5											1600	1600	16	2.97333	29.71	120.24	Agriculture			1.45	1.24443
134	23	MWRC. 2014	Humid subtropical	Qujiang River	Quzhou(1958-2010)	53	5400	150	1147.04	196.41	0.764691	170	194											1500	1500	16	4.21333	28.98	118.87	Forest			1.45	1.24443	50	22
135	23	MWRC. 2014	Humid subtropical	Raohe River	Hushan(1953-2010)	58	6400	313	1112.34	225.742	0.741563	81	88.1											1500	1500	18	1.24601	29.15	116.69	Forest			1.45	1.24443	48	25
136	23	MWRC. 2014	Semi-arid continental	Sanggan River	Shixiali(1952-2010)	59	23600	506	19.0551	14.2599	0.0381102	20200	384											500	500	8	1.18577	40.25	114.73	Agriculture
137	23	MWRC. 2014	Humid continental	Second Songhuajiang River	Fuyu(1955-2010)	56	71800	850	205.432	467.719	0.320987	140	28.8											640	640	5	1.83059	44.87	125.22	Agriculture
138	23	MWRC. 2014	Humid subtropical	Shaxi River	Shaxian(1952-2010)	59	9900	328	939.394	294.901	0.552585	115	108											1700	1700	19	2.67988	26.52	117.99	Forest			1.45	1.24443	48	25
139	23	MWRC. 2014	Humid continental	Songhuajiang River Mainstream	Harbin(1955-2010)	56	389800	1500	104.156	1287.42	0.181773	150	15.7											573	573	3	0.456	45.76	126.54	Agriculture
140	23	MWRC. 2014	Humid continental	Songhuajiang River Mainstream	Jiamusi(1955-2010)	56	528300	1956	119.629	2004.06	0.227	199	23.8											527	527	3	0.369632	46.85	130.38	Agriculture
141	20	MWRC. 2010	Semiarid	TaoHe River	Hongqi(2009-2010)	2	25500	673	127.62	103.193	0.232036	798	97.45											550	550	7.5	2.79346	35.92	103.38	Grassland
142	20	MWRC. 2010	Semiarid	Weihe River	Huaxian(2009-2010)	2	46800	700	55.5	82.363	0.0853846	2130	120.65											650	650	9.5	1.40587	34.57	109.73	Agriculture	20.98
143	20	MWRC. 2010	Semiarid	Wudinghe River	Baijiachuan(2009-2010)	2	29700	491	29.8	28.0651	0.0745	8595	263											400	400	8	3.01653	37.05	110.44	Agriculture	36.43		0.4542	1.38709
144	23	MWRC. 2014	Humid subtropical	Wujiang River	Wulong(1956-2010)	55	83000	1018	587.711	1546.8	0.504906	499	293											1164	1164	15	1.70685	29.5	107.48	Forest		4.11
145	23	MWRC. 2014	Humid subtropical	Xiangjiang River	Xiangtan(1950-2010)	61	81600	817	808.456	2091.89	0.538971	145	117											1500	1500	17	0.881273	27.86	112.94	Forest
146	23	MWRC. 2014	Humid subtropical	Xijiang River	Wuzhou(1954-2010)	57	327000	2014	619.266	6421.23	0.381087	294	182	5.7074	1.7959				3.5344	1.11214			4.64654	1625	1625	20	0.868918	23.49	111.32	Forest
147	23	MWRC. 2014	Humid subtropical	Xijiang River	Gaoyao(1957-2010)	54	351500	2214	620.768	6919.08	0.382011	292	182	5.6694	1.7903				3.51938	1.11136			4.63074	1625	1625	20	0.852304	23.03	112.46	Forest
148	23	MWRC. 2014	Humid continental	Xilamulunhe River	Balinqiao(1994-2010)	17	11200	150	30.5357	10.8447	0.066382	14600	444											460	460	7	4.62	43.26	118.61	Grassland			0.9628	1.29476	5	6
149	23	MWRC. 2014	Humid subtropical	Xinjiang River	Meigang(1953-2010)	58	15500	313	1159.35	569.825	0.724597	116	133											1600	1600	18	0.696486	28.55	116.75	Forest			1.45	1.24443	48	25
150	23	MWRC. 2014	Humid subtropical	Xiushui River	Wanjiabu(1953-2010)	58	3500	357	997.143	110.667	0.639194	104	102											1560	1560	16.5	0.420168	29.21	115	Agriculture			1.45	1.24443
151	23	MWRC. 2014	Humid subtropical	Xunjiang River	Dahuangjiangkou(1954-2010)	57	288500	1812	590.641	5403.35	0.393761	313	185											1500	1500	20	1.17384	23.58	110.22	Forest
152	23	MWRC. 2014	Highlands	Yalongjiang River	Tongzilin(1999-2010)	12	128400	1500	473.91	1929.54	0.557541	227	107											850	850	0	2.14	26.71	101.85	Grassland
153	23	MWRC. 2014	Semi-arid continental	Yanghe River	Xiangshuibao(1952-2010)	59	14500	262	23.3448	10.7338	0.0466897	18400	429											500	500	8	2.44275	40.51	115.18	Grassland			0.7129	1.33169	21	43
154	23	MWRC. 2014	Highlands	Yangtze River	Zhimenda(1957-2010)	54	137700	1188	92.9557	405.885	0.232389	678	70											400	400	-3	2.69386	33	97.25	Grassland
155	23	MWRC. 2014	Highlands	Yangtze River	Shigu(1952-2010)	58	214200	2100	198.739	1349.89	0.390451	618	117											509	509	5	1.71429	26.88	99.96	Grassland
156	23	MWRC. 2014	Highlands	Yangtze River	Xiangjiaba(1956-2010)	55	458800	3400	312.99	4553.53	0.440832	1660	513											710	710	8	1.44412	28.64	104.39	Grassland
157	23	MWRC. 2014	Humid subtropical	Yangtze River	Zhutuo(1954-2010)	57	694700	3650	384.051	8460.17	0.480063	1090	435											800	800	11	1.38904	29.01	105.86	Forest
158	23	MWRC. 2014	Humid subtropical	Yangtze River	Cuntan(1950-2010)	61	866600	3780	398.108	10939.9	0.444316	1160	482											896	896	11	1.38624	29.81	107.06	Forest
159	23	MWRC. 2014	Humid subtropical	Yangtze River	Yichang(1950-2010)	61	1005500	4529	429.14	13682.8	0.440143	1010	468											975	975	12	1.42703	30.76	111.26	Forest		4.28
160	23	MWRC. 2014	Humid subtropical	Yangtze River	Hankou(1954-2010)	55	1488000	5360	475.269	22425.2	0.456989	507	258											1040	1040	14	1.23004	30.59	114.32	Forest
161	23	MWRC. 2014	Humid subtropical	Yangtze River	Datong(1950-2010)	61	1705400	5756	525.624	28424.7	0.490779	437	243											1071	1071	14	0.936067	30.72	117.47	Forest		7.65
162	20	MWRC. 2010	Semiarid	Yanhe River	Ganguyi(2009-2010)	2	5900	287	21	3.92884	0.0525	32650	696.5											400	400	8	2.89199	36.71	109.84	Agriculture	54.19		0.4542	1.38709	21	43
163	23	MWRC. 2014	Semiarid	Yellow River	Tangnaihai(1987-2010)	24	122000	1553	149	576.421	0.304082	599	99.2											490	490	0	1.14617	35.5	100.15	Grassland			1.7	1.22489
164	23	MWRC. 2014	Semiarid	Yellow River	Lanzhou(1987-2010)	24	222600	2184	121	854.091	0.255814	1380	166											473	473	1	1.36447	36.06	103.84	Grassland			1.4	1.24875
165	23	MWRC. 2014	Semiarid	Yellow River	Toudaoguai(1987-2010)	24	367900	3472	42.4	494.64	0.106266	2720	115											399	399	5	1.0023	40.44	110.34	Grassland			1	1.2901
166	23	MWRC. 2014	Semiarid	Yellow River	Longmen(1987-2010)	24	497600	4164	38	599.594	0.0904762	19800	757											420	420	6	0.98463	35.66	110.6	Grassland			0.9	1.30305
167	23	MWRC. 2014	Semiarid	Yellow River	Tongguan(1987-2010)	24	682200	4314	35	757.135	0.0795455	24700	867											440	440	8	0.948076	34.62	110.43	Grassland
168	23	MWRC. 2014	Semiarid	Yellow River	Huayuankou(1987-2010)	24	730000	4678	35	810.185	0.0729167	16800	593											480	440	8	0.938221	34.91	113.67	Grassland
169	23	MWRC. 2014	Semiarid	Yellow River	Gaocun(1987-2010)	24	734100	4870	31	721.623	0.0668103	15400	477											464	464	10	0.907187	35.39	115.09	Grassland
170	23	MWRC. 2014	Semiarid	Yellow River	Aishan(1987-2010)	24	749100	5050	27	641.353	0.0581897	17600	477											464	464	10	0.878416	36.14	116.15	Grassland
171	23	MWRC. 2014	Semiarid	Yellow River	Lijin(1987-2010)	24	751900	5324	20	476.852	0.0431034	19500	383											464	464	11	0.839782	37.62	118.32	Grassland
172	23	MWRC. 2014	Humid continental	Yihe River	Linyi(1951-2010)	60	10300	386	205.437	67.0979	0.256796	1030	206											800	800	13	1.1399	35	118.4	Agriculture			1.9836	1.20592	19	34
173	23	MWRC. 2014	Humid continental	Yinghe River	Fuyang(1951-2010)	60	35200	619	132.358	147.736	0.132358	635	84.1											1000	1000	14	2.38611	32.53	116.41	Agriculture			0.6438	1.34422	18	48
174	23	MWRC. 2014	Semi-arid continental	Yongding River	Yanchi(1963-2010)	48	43700	747	13.7872	19.1051	0.0275744	201	2.78											500	500	8	2.55689	40.02	115.84	Grassland
175	23	MWRC. 2014	Humid subtropical	Yuanjiang River	Taoyuan(1951-2010)	60	85200	1060	751.878	2031.33	0.556947	157	119											1350	1350	17	0.896226	28.78	111.4	Forest
176	23	MWRC. 2014	Humid subtropical	Yujiang River	Nanning(1954-2010)	57	72700	1157	509.216	1173.9	0.385478	231	118											1321	1321	21	1.40017	22.77	108.37	Forest
177	23	MWRC. 2014	Humid subtropical	Zishui River	Taojiang(1951-2010)	60	26700	590	859.925	728.057	0.614232	86	73.4											1400	1400	17	0.779661	28.55	112.11	Forest
178	24	QIAO et al. 2009.	Humid subtropical	Dinghushan Nature Reserve	Dinghu(2002-2005)	3	11.33	3.3	1391.7	0.5	0.722212							1.85					2.52427	1927	1927	21		23.1548	112.528	Forest	78		1.8	1.31	23	27
179	25	QIU et al. 2013	Semiarid	Yellow River	Lijin(2010-2011)	1	751900	5360	22.2291	530	0.0495081	2961	65.8204	12.92	2.39		44.7192	15.21	0.465487	0.0527996		0.74744	0.518287	449	449	10	0.834142	37.62	118.32	Grassland	17.4002	143.08
180	26	Ran et al. 2013	Semiarid	Yellow River	Toudaoguai(2011-2012)	1	367898	3472	47.2314	551	0.117199	1901	89.7869	9.2	3.6			12.8	0.434903	0.163089			0.597992	403	403	6	1.0023	40.44	110.34	Grassland		211.19	1	1.2901
181	26	Ran et al. 2013	Semiarid	Yellow River	Tongguan(2011-2012)	1	682166	4314	39.6647	858	0.0847536	3640	144.379	21.8	4.1			25.9	0.864892	0.161251			1.02614	468	468	8	0.975892	34.62	110.43	Grassland
182	26	Ran et al. 2013	Semiarid	Yellow River	Lijin(2008-2012)	4	752000	5360	33.0289	787.6	0.0651458	3590	118.574	16.5	3.3			19.8	0.545213	0.0797872			0.625	507	440	11	0.85653	37.62	118.32	Grassland		148.87
183	27	Ran et al. 2013	Semiarid	Yellow River	Huayuankou(2000-2005)	6	730000	4678	29.6	685.185	0.0672727	5457	163.698											440	440	10	0.938221	34.91	113.67	Grassland
184	28	SUN et al. 2015	Humid subtropical	Xiangxi River	Zigui(2013)	1	3099	94	410.1	40.3	0.372818							0.66					0.270666	1100	1100	12	13.8298	30.97	110.77	Forest			1.9836	1.20592	47	22
185	29	Tan et al. 2014	Humid continental	Jinshuihe	Jinshui(2011-2012)	1	1517	87	177.949	8.56	0.165997			15.15					2.537				2.537	1072	1072	13	17.092	33.28	107.86	Forest			1.9836	1.20592	22	36
186	30	Tao et al. 1998	Humid continental	Yichun River	Yichun(1993-1995)	2	2466	84	271.112	21.2	0.456418				10.64					2.88			2.88	594	613.4	1	5.05952	47.74	128.93	Forest			1.65	1.28	22	39
187	31	Wang et al. 2011	Humid subtropical	Guijiang River	Wuzhou(2010)	1	18790	438	767.001	457	0.460385			0.27	1.55		77.2	1.82	0.20709	1.18885		59.2125	1.39594	1666	1666	18	3.53881	23.49	111.32	Forest
188	31	Wang et al. 2011	Humid subtropical	Lijiang River	Guilin(2010)	1	2860	164	1400	126.966	0.736842			0.36	0.99		93.3	1.35	0.508105	1.39729		131.684	1.90539	1900	1900	19	9.48171	25.22	110.34	Agriculture			1.45	1.24443
189	32	Wang et al. 2012	Humid subtropical	Yangtze River	Datong(2009)	1	1705400	5756	456.749	24700	0.497548	134	61.2043	1.14423	1.1894	0.230352		2.33363	0.891287	0.926469	0.17943		1.81776	918	918	14	0.936067	30.72	117.47	Forest	38	15.32
190	32	Wang et al. 2012	Semiarid	Yellow River	Lijin(2009)	1	751900	5360	17.6155	420	0.0378016	2522	44.4264	39.0601	3.21317	151.622		42.2733	0.517356	0.0425589	2.00825		0.559915	466	466	10	0.834142	37.62	118.32	Grassland	18.6037	152.616
191	33	Wang et al. 2015	Subarctic	Heilongjiang River	Fuyuan(2009-2010)	2	1451000	1854	145.226	6682	0.242044				7.45		7.41			1.08201		1.16471		600	600	-1	1.06041	48.39	134.54	Forest
192	33	Wang et al. 2015	Humid continental	Songhuajiang River	Tongjiang(2009-2011)	2	555600	1956	133.387	2350	0.190552				5.32		8.97			0.683945		1.15191	0.683945	700	700	3	0.383436	47.68	132.51	Agriculture
193	33	Wang et al. 2015	Humid continental	Wusulijiang River	Haiqing(2009-2011)	2	187000	890	221.258	1312	0.356868				6.72		6.39			1.28342		1.39037	1.28342	620	620	3	1.08652	47.86	133.66	Forest
194	33	Wang et al. 2015	Subarctic	Heilong River	Tongjiang(2009-2011)	2	528300	1650	147.383	2469	0.294766				12.33		5.61			1.81715		1.49536		500	500	-1	1.18242	47.75	132.42	Forest
195	34	Wei et al. 2011	Humid subtropical	Xijiang River	Makou(1999-2006)	8	353120	2214	655.333	7338	0.403282			1.35	1.86				0.88425	1.2183			2.10255	1625	1625	22	0.855917	23.11	112.8	Forest	32.94
196	35	Wu et al. 2012	Humid subtropical	Pearl River	Pearl River Mouth(1950–1959)	10	453700	2214	610.536	8783.61	0.376874	285.199	174.124											1620	1549	20	0.850949	22.93	113.56	Forest		0.144404
197	35	Wu et al. 2012	Humid subtropical	Pearl River	Pearl River Mouth(1960–1969)	10	453700	2214	597.311	8593.35	0.371001	280.443	167.512											1610	1549	20	0.850949	22.93	113.56	Forest		8.04428
198	35	Wu et al. 2012	Humid subtropical	Pearl River	Pearl River Mouth(1970–1979)	10	453700	2214	663.434	9544.65	0.397266	275.748	182.94											1670	1549	20	0.850949	22.93	113.56	Forest		8.6711
199	35	Wu et al. 2012	Humid subtropical	Pearl River	Pearl River Mouth(1980–1989)	10	453700	2214	599.515	8625.06	0.356854	319.853	191.757											1680	1549	20	0.850949	22.93	113.56	Forest	29.72	10.9191
200	35	Wu et al. 2012	Humid subtropical	Pearl River	Pearl River Mouth(1990–1999)	10	453700	2214	678.863	9766.62	0.392406	243.506	165.307											1730	1549	20	0.850949	22.93	113.56	Forest	28.89	15
201	35	Wu et al. 2012	Humid subtropical	Pearl River	Pearl River Mouth(2000–2009)	10	453700	2214	590.699	8498.22	0.357999	134.328	79.3476											1650	1549	20	0.850949	22.93	113.56	Forest		29.5149
202	36	Wu et al. 2013	Tropical Wet	Wanquanhe River	Boao(2006-2009)	3	3693	157	1409	165	0.741579	768.722	1083.13						0.676956	2.30165			2.97861	1900	1900	23	3.33121	19.14	110.51	Forest			1.1368	1.27434
203	37	XIA & ZHANG. 2011	Humid continental	Daling River	Linghai(2005)	1	23500	397	70.9359	52.86	0.135116	533.5	37.8443	16.16	3		32.52	19.16	1.14632	0.212808		2.30683	1.35913	525	525	10	1.25441	40.87	121.56	Agriculture	33.5
204	37	XIA & ZHANG. 2011	Semi-arid continental	Daqing River	Tianjin(2005)	1	45131	448	98.1766	140.5	0.178503	226.15	22.2026	2.64	4.75		26.67	7.39	0.259186	0.466339		2.61837	0.725525	550	550	12	2.22991	38.67	117.52	Agriculture
205	37	XIA & ZHANG. 2011	Semi-arid continental	Haihe River	Tianjin(2005)	1	318000	1329	71.1048	717	0.146006	96.65	6.87227	8.16	7.84		40	16	0.580215	0.557461		2.84419	1.13768	487	487	8	1.01204	39.03	117.64	Agriculture	74.1
206	37	XIA & ZHANG. 2011	Humid continental	Liugu River	Suizhong(2005)	1	3080	158	204.472	19.97	0.343766	74.57	15.2475	2.75	1.67		17.63	4.42	0.562298	0.341468		3.60484	0.903766	594.8	594.8	8.5	2.06329	40.28	120.48	Agriculture
207	37	XIA & ZHANG. 2011	Semi-arid continental	Luan River	Jianggezhuang(2005)	1	44750	888	102.888	146	0.18707	37.51	3.85934	9.65	7.81		45.71	17.46	0.992873	0.803558		4.70303	1.79643	550	550	8.5	1.68806	39.45	119.24	Agriculture
208	37	XIA & ZHANG. 2011	Humid continental	Shuangtaizi River	Dawa(2005)	1	4071	130	202	26.0763	0.32	252.01	226.064	8.89	4.94		30.24	13.83	7.97473	4.4314		27.1266	12.4061	623.2	623.2	8.4	0.0846154	40.98	121.85	Agriculture			2.697	1.16817
209	37	XIA & ZHANG. 2011	Semi-arid continental	TuHaihe River	Zhanhua(2005)	1	13902	436	43.2367	19.06	0.0714656	203.65	8.80515	9.04	4.64		34.15	13.68	0.390859	0.200618		1.47653	0.591478	605	605	13	0.112385	38.08	118.06	Agriculture			0.6438	1.34422	18	48
210	37	XIA & ZHANG. 2011	Humid continental	Xiaoling River	Jinzhou(2005)	1	5475	206	72.6912	12.62	0.121152	38.64	2.80879	6.54	4.43		38.7	10.97	0.4754	0.322022		2.81315	0.797422	600	600	10	3.14078	40.97	121.22	Agriculture
211	37	XIA & ZHANG. 2011	Semiarid	Xiaoqing River	Yangkou(2005)	1	10336	237	122.867	40.27	0.198173	95.64	11.751	7.35	7.66		56.49	15.01	0.903073	0.941162		6.94076	1.84424	620	620	13	0.240506	37.27	118.88	Agriculture
212	38	Xiuguo Wei. 2003	Humid subtropical	Beijiang River	Sanshui(2000-2001)	1	46710	468	1091.71	1617	0.610746	16.9	18.4499	0.27	1.54		69.11		0.294761	1.68123		75.448	1.97599	1787.5	1787.5	20	1.04915	23.17	112.83	Forest
213	38	Xiuguo Wei. 2003	Humid subtropical	Dongjiang River	Boluo(2000-2001)	1	25300	562	1015.88	815	0.586199	28.25	28.6987	0.37	1.52		35		0.375877	1.54414		35.5559	1.92002	1733	1733	20	1.76512	23.17	114.29	Forest	38	78
214	38	Xiuguo Wei. 2003	Humid subtropical	Xijiang River	Makou(2000-2001)	1	353120	2214	651.314	7293	0.400809	50.59	32.95	0.53	1.37		97.43		0.345196	0.8923		63.4575	1.2375	1625	1625	20	0.855917	23.11	112.8	Forest	32.94
215	39	Yang et al. 2006	Humid continental	Jailingjiang River	Beibei(1954-1968)	15	156700	1119	473.5	2352.79	0.490674	2156.41	1021.06											965	965	15	0.6171	29.79	106.48	Agriculture		0.4
216	39	Yang et al. 2006	Humid continental	Jailingjiang River	Beibei(1969-1985)	17	156700	1119	438.58	2179.27	0.454487	2037.09	893.427											965	965	15	0.6171	29.79	106.48	Agriculture
217	39	Yang et al. 2006	Humid continental	Jailingjiang River	Beibei(1986-2002)	17	156700	1119	375.3	1864.84	0.388912	850.203	319.081											965	965	15	0.6171	29.79	106.48	Agriculture	22.6
218	39	Yang et al. 2006	Humid continental	Jailingjiang River	Beibei(2003-2004)	2	156700	1119	416	2067.07	0.431088	368.17	153.159											965	965	15	0.6171	29.79	106.48	Agriculture	22.8	9.3
219	39	Yang et al. 2006	Highlands	Jinshajiang River	Pingshan(1954-1968)	15	485000	2316	309	4752.19	0.437677	1668.17	515.464											706	706	8	1.30111	28.65	104.38	Grassland		0.45
220	39	Yang et al. 2006	Highlands	Jinshajiang River	Pingshan(1969-1985)	17	485000	2316	279.4	4296.96	0.395751	1549.71	432.99											706	706	8	1.30111	28.65	104.38	Grassland		1
221	39	Yang et al. 2006	Highlands	Jinshajiang River	Pingshan(1986-2002)	17	485000	2316	313	4813.7	0.443343	1778.6	556.701											706	706	8	1.30111	28.65	104.38	Grassland	10.1
222	39	Yang et al. 2006	Highlands	Jinshajiang River	Pingshan(2003-2004)	2	485000	2316	316	4859.84	0.447592	978.729	309.278											706	706	8	1.30111	28.65	104.38	Grassland	10.4	5.6
223	39	Yang et al. 2006	Highlands	Minjiang River(Sichuan)	Gaochang(1954-1968)	15	125400	735	739	2938.57	0.682364	647.455	478.469											1083	1083	11	3.63265	28.79	104.43	Forest		0.06
224	39	Yang et al. 2006	Highlands	Minjiang River(Sichuan)	Gaochang(1969-1985)	17	125400	735	667	2652.26	0.615882	478.23	318.979											1083	1083	11	3.63265	28.79	104.43	Forest		0.87
225	39	Yang et al. 2006	Highlands	Minjiang River(Sichuan)	Gaochang(1986-2002)	17	125400	735	666.5	2650.28	0.61542	478.589	318.979											1083	1083	11	3.63265	28.79	104.43	Forest	15.3	1.66
226	39	Yang et al. 2006	Highlands	Minjiang River(Sichuan)	Gaochang(2003-2004)	2	125400	735	714.8	2842.34	0.660018	446.25	318.979											1083	1083	11	3.63265	28.79	104.43	Forest	13.9	1.73
227	39	Yang et al. 2006	Humid subtropical	Wujiang River	Wulong(1954-1968)	15	83035	1037	573.5	1510.04	0.492698	629.98	361.293											1164	1164	15	1.70685	29.5	107.48	Forest		0.24
228	39	Yang et al. 2006	Humid subtropical	Wujiang River	Wulong(1969-1985)	17	83035	1037	620	1632.47	0.532646	776.975	481.725											1164	1164	15	1.70685	29.5	107.48	Forest		1.88
229	39	Yang et al. 2006	Humid subtropical	Wujiang River	Wulong(1986-2002)	17	83035	1037	600.6	1581.39	0.515979	401.036	240.862											1164	1164	15	1.70685	29.5	107.48	Forest	16.9	7.49
230	39	Yang et al. 2006	Humid subtropical	Wujiang River	Wulong(2003-2004)	2	83035	1037	586	1542.95	0.503436	267.168	156.56											1164	1164	15	1.70685	29.5	107.48	Forest	19.6	9.57
231	40	Yunhua Hu. 2014	Humid subtropical	Fujiang River	Xiaoheba(2001-2010)	10	25600	700	554.344	450	0.568558	1120.41	621.094											975	975	16	3.92286	30.02	106.04	Agriculture
232	40	Yunhua Hu. 2015	Humid subtropical	Qujiang River	Luoxidu(2001-2010)	10	38190	720	565.65	685	0.432123	1490.59	843.153											1309	1309	16	1.6	30.11	106.53	Agriculture
233	41	Zhang & Wen. 2004	Humid continental	Jialingjiang River	Beibei(1954-1959)	6	156000	1345	432.051	2137.24	0.447722	2196	948.718											965	965	15	0.6171	29.79	106.48	Agriculture		0.12
234	41	Zhang & Wen. 2004	Humid continental	Jialingjiang River	Beibei(1960-1969)	10	156000	1345	480.769	2378.23	0.498206	2427	1166.67											965	965	15	0.6171	29.79	106.48	Agriculture		0.42
235	41	Zhang & Wen. 2004	Humid continental	Jialingjiang River	Beibei(1970-1979)	10	156000	1345	387.179	1915.27	0.401222	1771	685.897											965	965	15	0.6171	29.79	106.48	Agriculture		1.06
236	41	Zhang & Wen. 2004	Humid continental	Jialingjiang River	Beibei(1980-1989)	10	156000	1345	489.744	2422.63	0.507506	1832	897.436											965	965	15	0.6171	29.79	106.48	Agriculture		3.67
237	41	Zhang & Wen. 2004	Humid continental	Jialingjiang River	Beibei(1990-1996)	7	156000	1345	367.308	1816.97	0.38063	855	314.103											965	965	15	0.6171	29.79	106.48	Agriculture	22.9	5.1
238	41	Zhang & Wen. 2004	Highlands	Jinshajiang River	Pingshan(1954-1959)	6	485000	2316	305.155	4693.05	0.43223	1757	536.082											706	706	8	1.30111	28.65	104.38	Grassland		0.2
239	41	Zhang & Wen. 2004	Highlands	Jinshajiang River	Pingshan(1960-1969)	10	485000	2316	307.216	4724.76	0.435151	1612	494.845											706	706	8	1.30111	28.65	104.38	Grassland		0.6
240	41	Zhang & Wen. 2004	Highlands	Jinshajiang River	Pingshan(1970-1979)	10	485000	2316	274.227	4217.4	0.388423	1662	455.67											706	706	8	1.30111	28.65	104.38	Grassland		1
241	41	Zhang & Wen. 2004	Highlands	Jinshajiang River	Pingshan(1980-1989)	10	485000	2316	288.66	4439.37	0.408867	1829	527.835											706	706	8	1.30111	28.65	104.38	Grassland	9.9	1.1
242	41	Zhang & Wen. 2004	Highlands	Jinshajiang River	Pingshan(1990-1996)	7	485000	2316	284.536	4375.95	0.403026	1870	531.959											706	706	8	1.30111	28.65	104.38	Grassland	10.2	1.2
243	41	Zhang & Wen. 2004	Humid subtropical	Longchuanjiang River	Huangguayuan(1964-1969)	5	5560	231	192.446	33.9295	0.240558	3832	737.41											800	800	18.5	7.49784	25.82	101.86	Forest			1.83	1.21583	20	38
244	41	Zhang & Wen. 2004	Humid subtropical	Longchuanjiang River	Huangguayuan(1970-1979)	10	5560	231	140.288	24.7336	0.17536	5384	755.396											800	800	18.5	7.49784	25.82	101.86	Forest			1.83	1.21583	20	38
245	41	Zhang & Wen. 2004	Humid subtropical	Longchuanjiang River	Huangguayuan(1980-1989)	10	5560	231	102.518	18.0746	0.128147	6667	683.453											800	800	18.5	7.49784	25.82	101.86	Forest	24.7		1.83	1.21583	20	38
246	41	Zhang & Wen. 2004	Humid subtropical	Longchuanjiang River	Huangguayuan(1990-1996)	7	5560	231	154.676	27.2704	0.193345	8032	1241.01											800	800	18.5	7.49784	25.82	101.86	Forest			1.83	1.21583	20	38
247	41	Zhang & Wen. 2004	Humid subtropical	Yangtze River	Yichang(1954-1959)	6	1005500	4529	434.61	13857.2	0.41	1339	581.8											1060.02	1060.02	12	1.07077	30.76	111.26	Forest		0.29
248	41	Zhang & Wen. 2004	Humid subtropical	Yangtze River	Yichang(1960-1969)	10	1005500	4529	450.522	14364.5	0.45	1212	545.997											1001.16	1001.16	12	1.07077	30.76	111.26	Forest		0.5
249	41	Zhang & Wen. 2004	Humid subtropical	Yangtze River	Yichang(1970-1979)	10	1005500	4529	412.73	13159.6	0.43	1145	472.402											959.837	959.837	12	1.07077	30.76	111.26	Forest		0.92
250	41	Zhang & Wen. 2004	Humid subtropical	Yangtze River	Yichang(1980-1989)	10	1005500	4529	442.566	14110.9	0.44	1265	559.92											1005.83	1005.83	12	1.07077	30.76	111.26	Forest		2.54
251	41	Zhang & Wen. 2004	Humid subtropical	Yangtze River	Yichang(1990-1996)	7	1005500	4529	418.697	13349.8	0.44	966	404.774											951.584	951.584	12	1.07077	30.76	111.26	Forest	20.9	3.76
252	42	Zhang et al. 2006	Humid subtropical	Hanjiang River	Huangzhuang(1951-2000)	50	142056	1577	335.881	1513	0.335881	1211	407.515											1000	1000	15	0.606214	31.08	112.53	Forest		29
253	42	Zhang et al. 2006	Humid continental	Jialingjiang River	Beibei(1956-2000)	45	156142	1345	427.167	2115	0.454433	1800	768.531											940	940	15	0.6171	29.79	106.48	Agriculture		3.38
254	42	Zhang et al. 2006	Humid subtropical	Wujiang River	Wulong(1956-2000)	45	83035	1037	597.412	1573	0.515011	56	33.3594											1160	1160	15	1.70685	29.5	107.48	Forest		3.27
255	42	Zhang et al. 2006	Highlands	Yangtze River	Pingshan(1956-2000)	45	485099	3600	294.103	4524	0.414229	1858	546.28											710	710	8	1.41222	28.65	104.38	Grassland
256	42	Zhang et al. 2006	Humid subtropical	Yangtze River	Yichang(1950-2000)	51	1005501	4550	436.266	13910	0.486904	1161	506.116											896	896	12	1.15868	30.76	111.26	Forest		2.12
257	42	Zhang et al. 2006	Humid subtropical	Yangtze River	Hankou(1954-2000)	47	1488036	5360	477.182	22516	0.458829	440	269.886											1040	1040	14	1.00224	30.59	114.32	Forest
258	42	Zhang et al. 2006	Humid subtropical	Yangtze River	Datong(1953-2000)	48	1705383	5756	519	28066.1	0.44	496	257.537											1179.55	1087	14	0.854239	30.72	117.47	Forest		5.99
259	43	Zhang et al. 2008	Humid subtropical	Beijiang River	Shijiao(1954-2004)	51	38400	573	1085.94	1322.3	0.615611	129.496	140.625											1764	1764	20	0.860384	23.55	112.97	Forest	36.16	12
260	43	Zhang et al. 2008	Humid subtropical	Dongjiang River	Boluo(1957-2004)	48	25300	562	909.091	729.325	0.524576	104.348	94.8617											1733	1733	20	1.76512	23.17	114.29	Forest	38	78
261	43	Zhang et al. 2008	Humid subtropical	Hongshuihe River	Qianjiang(1954-2004)	51	128900	1573	516.68	2111.87	0.351483	633.634	327.386											1470	1470	16	1.30388	23.63	108.98	Forest	26.03
262	43	Zhang et al. 2008	Humid subtropical	Liujiang River	Liuzhou(1954-2004)	51	45400	773	878.855	1265.22	0.59786	127.82	112.335											1470	1470	17	1.24191	24.26	109.68	Forest	28.64
263	43	Zhang et al. 2008	Humid subtropical	Nanpanjiang River	Xiaolongtan(1953-2004)	52	15400	400	246.753	120.497	0.216831	1289.47	318.182											1138	1138	15	2.7375	23.81	103.2	Forest	27.09
264	43	Zhang et al. 2008	Humid subtropical	Xijiang River	Wuzhou(1954-2004)	51	327000	2014	623.853	6468.8	0.38391	310.294	193.578	6.01699	1.84152				3.75372	1.14884			4.90256	1625	1625	20	0.868918	23.49	111.32	Forest	32.94
265	43	Zhang et al. 2008	Humid subtropical	Xijiang River	Gaoyao(1957-2004)	48	351500	2214	625.605	6972.98	0.384987	306.958	192.034	5.9536	1.83218				3.7246	1.14622			4.87082	1625	1625	20	0.852304	23.03	112.46	Forest	32.94	9
266	43	Zhang et al. 2008	Humid subtropical	Xunjiang River	Dahuangjiangkou(1954-2004)	51	288500	1812	593.761	5431.89	0.395841	337.42	200.347											1500	1500	20	1.17384	23.58	110.22	Forest
267	43	Zhang et al. 2008	Humid subtropical	Yujiang River	Nanning(1954-2004)	51	72700	1157	510.316	1176.43	0.386311	247.978	126.547											1321	1321	21	1.40017	22.77	108.37	Forest	28.36
268	44	Zhang et al. 2009	Humid subtropical	Luodingjiang River	Guanliang(2005)	1	3164	201	518.291	52	0.334597	7.58	85.9671	2.04	2.39			3.9	1.07	1.24			2.31	1549	1549	20	4.83085	22.84	111.68	Forest		12	1.49	1.24109
269	45	Zhang et al. 2011	Humid subtropical	Guanliang Sub-Catchment L-1	2005	1	322		518	5.28907	0.352621		6.09						0.15	0.74			0.89	1469	1469	22	4.9	22.514	111.5	Forest			1.57	1.23466	20	38
270	45	Zhang et al. 2011	Humid subtropical	Guanliang Sub-Catchment L-2	2005	1	949		518	15.588	0.370529		6.83						0.19	1.04			1.23	1398	1398	22	4.8	22.608	111.468	Forest			1.64	1.2293	20	38
271	45	Zhang et al. 2011	Humid subtropical	Guanliang Sub-Catchment L-3	2005	1	1982		518	32.5557	0.379209		15.15						0.35	1.46			1.81	1366	1366	22	4	22.775	111.547	Forest			1.57	1.23466
272	45	Zhang et al. 2011	Humid subtropical	Guanliang Sub-Catchment L-4	2005	1	3164		518	51.9708	0.404687		13.13						0.28	1.19			1.47	1280	1280	22	3.6	22.835	111.672	Forest		12	1.49	1.24109
273	45	Zhang et al. 2011	Humid subtropical	Guanliang Sub-Catchment Q-1	2005	1	56		518	0.919838	0.370264		10.31						0.3	0.81			1.11	1399	1399	22	4.3	22.875	111.633	Forest			1.73	1.22274	23	27
274	45	Zhang et al. 2011	Humid subtropical	Guanliang Sub-Catchment Q-2	2005	1	260		518	4.27067	0.388015		26.43						0.53	1.01			1.54	1335	1335	22	3.6	22.833	111.655	Forest			1.35	1.25322	23	27
275	45	Zhang et al. 2011	Humid subtropical	Guanliang Sub-Catchment S-1	2005	1	248		518	4.07357	0.357982		5.57						0.21	0.76			0.97	1447	1447	22	4.8	22.711	111.33	Forest			1.8	1.21786	23	27
276	45	Zhang et al. 2011	Humid subtropical	Guanliang Sub-Catchment S-2	2005	1	427		518	7.01376	0.373199		7.78						0.21	1.05			1.26	1388	1388	22	3.7	22.746	111.516	Forest			1.6	1.23234	20	38
277	45	Zhang et al. 2011	Humid subtropical	Guanliang Sub-Catchment W-1	2005	1	190		518	3.12088	0.396935		3.08						0.07	0.46			0.53	1305	1305	22	4.7	22.544	111.582	Forest			1.43	1.24614	24	24
278	45	Zhang et al. 2011	Humid subtropical	Guanliang Sub-Catchment W-2	2005	1	21		518	0.344939	0.418079		1.8						0.09	0.43			0.52	1239	1239	22	4.4	22.589	111.63	Forest			1.71	1.22416	23	27
279	45	Zhang et al. 2011	Humid subtropical	Guanliang Sub-Catchment W-3	2005	1	86		518	1.41261	0.593356		1.74						0.06	0.67			0.73	873	873	22	2.8	22.603	111.619	Forest			1.28	1.25976	23	27
280	45	Zhang et al. 2011	Humid subtropical	Guanliang Sub-Catchment W-4	2005	1	629		518	10.3317	0.478743		6.03						0.15	0.83			0.98	1082	1082	22	3.4	22.708	111.664	Forest			1.41	1.24787	20	38
281	45	Zhang et al. 2011	Humid subtropical	Guanliang Sub-Catchment W-5	2005	1	798		518	13.1077	0.486842		9.18						0.16	1.17			1.33	1064	1064	22	2.9	22.825	111.668	Forest			1.38	1.25052	20	38
282	46	ZHANG et al. 2013	Humid subtropical	Beijiang River	Shijiao(Apr 2012)	1	38400	573	1280.5	2260	0.61	88	163.33	2.03	2.53	4.3	18.28	4.56						2088.8	2088.8	20	0.860384	23.55	112.97	Forest
283	46	ZHANG et al. 2013	Humid subtropical	Beijiang River	Shijiao(Jul 2012)	1	38400	573	1280.5	3390	0.61	235	654.249	4.11	2.73	0.91	12.49	6.84						2088.8	2088.8	20	0.860384	23.55	112.97	Forest
284	46	ZHANG et al. 2013	Humid subtropical	Dongjiang River	Boluo(Apr 2012)	1	25300	562	1104.38	886	0.630932	118	130.317	4.2	2.45	4.5	8.23	6.65						1750.4	1750.4	20	1.76512	23.17	114.29	Forest	70	75
285	46	ZHANG et al. 2013	Humid subtropical	Dongjiang River	Boluo(Jul 2012)	1	25300	562	1070	1995	0.61	176	437.665	5.71	2.97	1.69	5.91	8.68						1750.4	1750.4	20	1.76512	23.17	114.29	Forest	70	75
286	46	ZHANG et al. 2013	Humid subtropical	Pearl River	Pearl River Mouth(2012)	1	453700	2214	771.544	11100	0.46501	113.098	295.349	15.7413	7.11508	6.3595	50.6871	22.8564	5.51025	2.49063	2.22614	17.743	8.04496	1659.2	1659.2	20	0.850949	22.93	113.56	Forest		39.8606
287	46	ZHANG et al. 2013	Humid subtropical	Xijiang River	Gaoyao(Apr2012)	1	351500	2214	361.565	4030	0.188246	119	43.0262	5.26	1.67	2	22.69	6.93						1920.7	1920.7	20	0.852304	23.03	112.46	Forest
288	46	ZHANG et al. 2013	Humid subtropical	Xijiang River	Gaoyao(Jul 2012)	1	351500	2214	830.792	9260	0.432546	441	366.379	5.85	2.07	1.64	16.72	7.92						1920.7	1920.7	20	0.852304	23.03	112.46	Forest
289	47	Zhang et al. 2013	Semiarid	Yellow River	Lijin(2003, 2006, 2007, 2010)	4	751900	5360	42	1001.39	0.0933333	380	5.10012	4	2.7			6.7	0.517356	0.0425589			0.559915	450	440	10	0.834142	37.62	118.32	Grassland		279.936
290	47	Zhang et al. 2013	Semiarid	Yellow River	Huayuankou(2003, 2006, 2007, 2010)	4	730000	4678	37.6	870.37	0.0541787	1396	35.4606	6.34	2.66			9	0.161046	0.0675683			0.228614	694	440	10	0.938221	34.91	113.67	Grassland		240
291	47	Zhang et al. 2013	Semiarid	Yellow River	Tongguan(2003, 2006, 2007, 2010)	4	682200	4314	36.1494	782	0.0623266	2733	98.7964	13.85	3.22			17.07	0.50067	0.116401			0.617071	580	440	8	0.948076	34.62	110.43	Grassland
292	47	Zhang et al. 2013	Semiarid	Yellow River	Huayuankou(2010)	1	730000	4678	42.4224	982	0.0611274	473.1	20.07	2.35	3.12			5.47	0.0996926	0.132358			0.232051	694	694	10	0.938221	34.91	113.67	Grassland		212.35
293	48	Zhang et al. 2014	Humid subtropical	Yangtze River	Datong(2006-2007)	1	1705400	5756	373.813	20215	0.376448	66.3176	42.2775	1.72922	1.07617		11.893	4.784	1.10238	0.686056		7.5818	1.78844	993	993	14	0.936067	30.72	117.47	Forest	37	15.31
294	49	Zhang et al. 2015	Humid subtropical	Beijiang River	Shijiao(2012)	1	46710	468	1525.83	2260	0.73048			2.03	2.53		18.28	4.56						2088.8	2088.8	20	0.852304	23.03	112.46	Forest
295	49	Zhang et al. 2015	Humid subtropical	Beijiang River	Shijiao(2012)	1	46710	468	1280.5	3390	0.61			4.11	2.73		12.49	6.84						2088.8	2088.8	20	0.852304	23.03	112.46	Forest
296	49	Zhang et al. 2015	Humid subtropical	Dongjiang River	Boluo(2012)	1	27040	562	1033.32	886	0.590332			4.2	2.45		9.23	6.65						1750.4	1750.4	20	1.76512	23.17	114.29	Forest	70	75
297	49	Zhang et al. 2015	Humid subtropical	Dongjiang River	Boluo(2012)	1	27040	562	1070	1995	0.61			5.71	2.97		5.91	8.68						1750.4	1750.4	20	1.76512	23.17	114.29	Forest	70	75
298	50	Zhang et al. 2015	Humid subtropical	Weichenghe River	Liujia(1981)	1	249	16	626.92	4.95	0.480399		440.161											1305	1305	16.5		31.45	105.03	Agriculture	18.15		0.75	1.37	21	35
299	50	Zhang et al. 2015	Humid subtropical	Weichenghe River	Liujia(1983)	1	249	16	578.793	4.57	0.469038		518.072											1234	1234	16.5		31.45	105.03	Agriculture	18.15		0.75	1.37	21	35
300	50	Zhang et al. 2015	Humid subtropical	Weichenghe River	Liujia(1987)	1	249	16	205.174	1.62	0.241665		148.594											849	849	16.5		31.45	105.03	Agriculture	18.15	44.6677	0.75	1.37	21	35
301	49	Zhang et al. 2015	Humid subtropical	Xijiang River	Gaoyao(2012)	1	353120	2214	359.906	4030	0.187383			5.26	1.67		22.69	6.93	1.89311	0.601043		8.16627	2.49415	1920.7	1920.7	20	0.860384	23.55	112.97	Forest
302	49	Zhang et al. 2015	Humid subtropical	Xijiang River	Gaoyao(2012)	1	353120	2214	826.981	9260	0.430562			5.85	2.07		16.72	7.92	4.83795	1.71189		13.8271	6.54969	1920.7	1920.7	20	0.860384	23.55	112.97	Forest
303	51	Zhiyuan Liu. 2014	Semiarid	Yellow River	Lijin(2009)	1	751900	5360	17.6575	421	0.0401306								0.416279	0.0605134	0.800638	0.691581	0.476792	440	440	10	0.879664	37.62	118.32	Grassland	18.6037	152.616
304	51	Zhiyuan Liu. 2014	Semiarid	Yellow River	Lijin(2008-2012)	4	751900	5360	42	1001.39	0.0915033								0.599814	0.0809948	2.27424	0.938955	0.680809	459	440	10	0.879664	37.62	118.32	Grassland		148.87
305	52	Zhu et al. 2007	Humid subtropical	Longchuanjiang River	Huangguayuan(1960-2001)	42	5560	231	215.988	38.08	0.269984	6585	964.029											800	800	18.5	3.90476	25.82	101.86	Forest			1.83	1.21583	20	38
306	53	Zhu et al. 2008	Humid subtropical	Longchuanjiang River	Huangguayuan(2000)	1	5560	231	260.909	46	0.293157		1762.59											890	890	17.2	7.49784	25.82	101.86	Forest			1.83	1.21583	20	38
307	53	Zhu et al. 2008	Humid subtropical	Longchuanjiang River	Huangguayuan(1980)	1	5560	231	45.3755	8	0.0756259		359.712											600	600	17.2	7.49784	25.82	101.86	Forest			1.83	1.21583	20	38
308	54	Zhu et al. 2012	Semi-arid continental	Haihe River	Haihezha(1965-2005)	41	318000	1329	68	685.693	0.121429	102.55	1.54143	59.5496		19.8499			0.0578035		0.0192678		0.0578035	560	560	9	1.72761	38.99	117.72	Agriculture
309	54	Zhu et al. 2012	Humid continental	Huaihe River	Bangbu(1965-2005)	41	131600	1000	220.881	921.74	0.256839	403.88	91.1854	38.4279		31.3697			1.11702		0.911854		1.11702	860	860	15	1.123	33.14	118.01	Agriculture
310	54	Zhu et al. 2012	Humid continental	Liaohe River	Liujianfang(1965-2005)	41	136500	1200	22.1792	96	0.0402526	1591.28	36.63	60.4964		120.993			0.18315		0.3663		0.18315	551	551	7	0.66	41.27	122.52	Agriculture
311	54	Zhu et al. 2012	Humid subtropical	Minjiang River(Fujian)	Zhuqi(1965-2005)	41	54500	577	943.187	1630	0.551571	114.38	128.44	69.6056		24.9866			3.57798		1.2844		3.57798	1710	1710	18	0.60312	26.14	119.13	Forest
312	54	Zhu et al. 2012	Humid subtropical	Pearl River	Gaoyao, Shijiao & Boluo(1965-2005)	41	453700	2214	628.009	9035	0.406742	266.27	167.512	9.86295		5.87909			2.81023		1.67512		2.81023	1544	1544	20	0.850949	22.93	113.56	Forest		16
313	54	Zhu et al. 2012	Humid subtropical	Qiantang River	Hangzhou(1965-2005)	41	23000	688	870.217	634.671	0.548341	134.75	130.435	160.749		65.1685			3.21739		1.30435		3.21739	1587	1587	15	0.286337	30.28	120.26	Forest			1.45	1.24443
314	54	Zhu et al. 2012	Humid continental	Songhuajiang River	Jiamusi(1965-2005)	41	528300	1956	123.685	2072	0.234696	194.37	24.6072	7.70557		3.76588			0.503502		0.246072		0.503502	527	527	3	0.369632	46.85	130.38	Agriculture
315	54	Zhu et al. 2012	Humid subtropical	Yangtze River	Datong(1965-2005)	41	1705400	5756	529.718	28646	0.494601	458.27	242.758	3.04811		2.68722			2.75361		2.42758		2.75361	1071	1071	14	0.923732	30.72	117.47	Forest		8.6
316	54	Zhu et al. 2012	Semiarid	Yellow River	Lijin(1965-2005)	41	751900	5360	41.6482	993	0.089759	24832.4	1034.12	168.522		578.231			5.2773		18.1075		5.2773	464	464	10	0.834142	37.62	118.36	Grassland

## Sheet: Appendix
ID	identification number of data rows
Author	author(s) of paper and year of paper publication
Climate	climate type of trial site as indicated in paper, when not indicated this was obtained from other sources like Atlas of Physical Geography of China
Name	name of the basin or river
Outlet Name	name of the outlet of the basin or river
Yrs	time span (study period) for the data set in years
Size(km2)	plot, catchment or river basin area
L(km)	river or basin length or characteristics slope length
RD(mm)	runoff depth
Rc	runoff coefficient
TSSC(mg·L-1)	average total suspended sediment concentration(mg L-1)
TSSL(g·m-2·a-1)	total annual total suspended sediment load of unit area
POCC (mg·L-1)	average concentration of particulate organic carbon in the runoff
DOCC (mg·L-1)	average concentration of dissolved organic carbon in the runoff
PICC(mg·L-1)	average concentration of particulate inorganic carbon in the runoff
DICC(mg·L-1)	average concentration of dissolved inorganic carbon in the runoff
TOCC (mg·L-1)	average concentration of total organic carbon in the runoff
POCL (g·m-2·a-1)	calculated or given annual particulate organic carbon export unit area
DOCL (g·m-2·a-1)	calculated or given annual dissolved organic carbon export unit area
PICL(g·m-2·a-1)	calculated or given annual particulate inorganic carbon export unit area
DICL(g·m-2·a-1)	calculated or given annual dissolved inorganic carbon export unit area
TOCL(g·m-2·a-1)	calculated or given total annual organic carbon export unit area
Total Rainfall(mm)	precipitation received during the period of trial i.e. annual precipitation
MAP(mm)	long-term mean annual precipitation - average of 30 year or more
MAT(℃)	long-term mean annual temperature - average of 30 year or more
S(‰)	average slope gradient of plot, catchment of basin
LAT(degrees)	latitudinal position of river or catchment/basin outlet
LONG(degrees)	longitudinal position of river or catchment/basin outlet
LU	dominant land use type (in terms of fractional area covered)
Vc(%)	average vegetation coverage percent of the basin, NDVI calculated to percent coverage by: cover(%)=-4.337-3.733*NDVI+161.968*NDVI^2(Ref. s1)
RSCI(%)	Reservoir storage capacity index, the ratio of the reservoir storage capacity to the annual average water discharge of the contributed catchment
SOC (%)	average soil organic carbon content of the basin
BD(g·cm-3)	given average soil bulk density, when not indicated this was calcutated by: BD=-1.229ln(SOC)+1.2901(for SOC<6%) and BD=1.3774e^(-0.0413SOC)(for SOC>6%)(Ref .s2)
CLAY(%)	average soil clay content of the basin
SILT(%)	average soil silt content of the basin
	Ref. s1 Purevdorj, T. S., Tateishi, R., Ishiyama, T., & Honda, Y. (1998). Relationships between percent vegetation cover and vegetation indices. International Journal of Remote Sensing, 19(18), 3519-3535.
	Ref. s2 Deng, L., Liu, G. B., & Shangguan, Z. P. (2014). Land‐use conversion and changing soil carbon stocks in China's ‘Grain‐for‐Green’Program: a synthesis. Global change biology, 20(11), 3544-3556.

## Sheet: References
Reference Number	Reference literature
1	Chen, J. S. et al. Spatial and temporal analysis of water chemistry records (1958-2000) in the Huanghe (Yellow River) basin. Global Biogeochemical Cycles 19, doi:10.1029/2004gb002325 (2005).
2	Xie, C. Carbon Sink effect of Chemical Weathering and Export Process of Dissolved Carbon in the Dongjiang River basin Doctor thesis, Sun Yat-sen University, (2014). (in Chinese with English abstract)
3	GAO Quan-zhou, S. C.-d., SUN Yan-min, YI Wei-xi. The Organic Carbon Weathering Fluxes in Xijiang River Basinage. ACTA SEDIMENTOLOGICA SINICA 18, 639-645 (2000). (in Chinese with English abstract)
4	Gao Quanzhou, S. C., Sun Yanmin, Yi Weixi. A Preliminary Study on the Organic Carbon Weathering Fluxes in Beijiang River Drainage. Environment Science 22, 12-18 (2001). (in Chinese with English abstract)
5	Gao, Q. et al. Riverine organic carbon in the Xijiang River (South China): Seasonal variation in content and flux budget. Environmental Geology 41, 826-832, doi:10.1007/s00254-001-0460-4 (2002).
6	Gao, Q. et al. Elemental and isotopic signatures of particulate organic carbon in the Zengjiang River, southern China. Hydrological Processes 21, 1318-1327, doi:10.1002/hyp.6358 (2007).
7	Gao, J. H. et al. Variations in quantity, composition and grain size of Changjiang sediment discharging into the sea in response to human activities. Hydrology and Earth System Sciences 19, 645-655, doi:10.5194/hess-19-645-2015 (2015).
8	Huang Qibo, Q. X., Tang Pingping, Liu Pengyu. Characteristics of Riverine Organic Carbon in Guijiang Watershed, Guangxi. Geological Science and Technology Information 33, 148-153 (2014). (in Chinese with English abstract)
9	Sun, H. Riverine carbon flux, composition and temporal-spatial pattern of the Xijiang River, China Doctor thesis, Graduate School of Chinese Academy of Sciences (2006). (in Chinese with English abstract)
10	Li, G. et al. Dam-triggered organic carbon sequestration makes the Changjiang (Yangtze) river basin (China) a significant carbon sink. Journal of Geophysical Research-Biogeosciences 120, 39-53, doi:10.1002/2014jg002646 (2015).
11	Wang, L. Impact of human activites on carbon transport in the Yellow River Doctor thesis, OCEAN UNIVERSITY OF CHINA, (2014). (in Chinese with English abstract)
12	LIN Jing, W. Y., ZHANG Jing, YANG Shi-lun, ZHU Zhuo-yi. Seasonal variation of organic carbon fluxes in the Yangtze River and influence of Three-Gorges engineering. China Environmental Science 27, 246-249 (2007). (in Chinese with English abstract)
13	Lu, X. X. et al. Organic carbon fluxes from the upper Yangtze basin: an example of the Longchuanjiang River, China. Hydrological Processes 26, 1604-1616, doi:10.1002/hyp.8267 (2012).
14	Luo, Y. Studies on transport dynamics and impact factors of carbon of Beijiang River Basin, Guangdong province Doctor thesis, Graduate School of the Chinese Academy of Sciences, (2007). (in Chinese with English abstract)
15	Chinese Ministry of Water Resources. Chinese river sediment bulletin(2004). (China Water & Power Press, 2005). (in Chinese, available online: http://www.mwr.gov.cn/zwzc/hygb)
16	Chinese Ministry of Water Resources. Chinese river sediment bulletin(2006). (China Water & Power Press, 2007). (in Chinese, available online: http://www.mwr.gov.cn/zwzc/hygb)
17	Chinese Ministry of Water Resources. Chinese river sediment bulletin(2007). (China Water & Power Press, 2008). (in Chinese, available online: http://www.mwr.gov.cn/zwzc/hygb)
18	Chinese Ministry of Water Resources. Chinese river sediment bulletin(2008). (China Water & Power Press, 2009). (in Chinese, available online: http://www.mwr.gov.cn/zwzc/hygb)
19	Chinese Ministry of Water Resources. Chinese river sediment bulletin(2009). (China Water & Power Press, 2010). (in Chinese, available online: http://www.mwr.gov.cn/zwzc/hygb)
20	Chinese Ministry of Water Resources. Chinese river sediment bulletin(2010). (China Water & Power Press, 2011). (in Chinese, available online: http://www.mwr.gov.cn/zwzc/hygb)
21	Chinese Ministry of Water Resources. Chinese river sediment bulletin(2011). (China Water & Power Press, 2012). (in Chinese, available online: http://www.mwr.gov.cn/zwzc/hygb)
22	Chinese Ministry of Water Resources. Chinese river sediment bulletin(2012). (China Water & Power Press, 2013). (in Chinese, available online: http://www.mwr.gov.cn/zwzc/hygb)
23	Chinese Ministry of Water Resources. Chinese river sediment bulletin(2014). (China Water & Power Press, 2015). (in Chinese, available online: http://www.mwr.gov.cn/zwzc/hygb)
24	QIAO Yuna, Y. G., LUO Yan, LIU Yan. Dynamics of total organic carbon (TOC) in hydrological processes and its contributions to soil organic carbon pools of three successional forest ecosystems in southern China. Ecology and Environmental Sciences 18, 2300-2307 (2009).
25	Qiu, S., Liu, Z., Xiao, C. & Zhang, L. Inter-annual variations and fuxes of riverine carbon at Lijin hydrological station in lower Yellow Ｒiver. Marine Environmental Science 32, 486-490 (2013). (in Chinese with English abstract)
26	Ran, L. S. et al. Spatial and seasonal variability of organic carbon transport in the Yellow River, China. Journal of Hydrology 498, 76-88, doi:10.1016/j.jhydrol.2013.06.018 (2013).
27	Ran, L., Lu, X. X., Xin, Z. & Yang, X. Cumulative sediment trapping by reservoirs in large river basins: A case study of the Yellow River basin. Global and Planetary Change 100, 308-319, doi:10.1016/j.gloplacha.2012.11.001 (2013).
28	SUN Ting-ting, T. T., SHEN Heng-lun, ZHANG Chang-qun, SUN Mei-qin, LI Bin, CAI Qing-hua. SPATIAL DISTRIBUTIONS OF CARBON,NITROGEN AND PHOSPHORUS IN VARIOUS MEDIUMS OF THE XIANGXI RIVER WATERSHED AND THEIR CORRELATIONS. Resources and Environment in the Yangtze Basin 24, 853-859 (2015). (in Chinese with English abstract)
29	Tan, H., Xia, X., Wu, C. & Zhang, Q. Identifying sources of particle organic carbon in surface water based on stable isotope tracing in the Jinshui River. Acta Ecologica Sinica 34, 5445-5452 (2014). (in Chinese with English abstract)
30	Tao, S. Spatial and temporal variation in DOC in the Yichun River, China. Water Research 32, 2205-2210(1998).
31	WANG Hua, Z. C.-l., YANG Hui, CAO Jian-hua, ZHANG Qiang, TANG Wei, YING Qi-he, LIN Yu. The Application of Stable Carbon Isotope to the Study of Carbon Sources in Guijiang Watershed, Guangxi. Acta Geoscientica Sinica 32, 691-698 (2011). (in Chinese with English abstract)
32	Wang, X., Ma, H., Li, R., Song, Z. & Wu, J. Seasonal fluxes and source variation of organic carbon transported by two major Chinese Rivers: The Yellow River and Changjiang (Yangtze) River. Global Biogeochemical Cycles 26, doi:10.1029/2011gb004130 (2012).
33	Wang, L., Song, C. & Guo, Y. The spatiotemporal distribution of dissolved carbon in the main stems and their tributaries along the lower reaches of Heilongjiang River Basin, Northeast China. Environmental Science and Pollution Research, 1-14, doi:10.1007/s11356-015-5528-x (2015).
34	Wei, X., Li, N., Shen, C. & Guo, Z. Riverine Organic Carbon Content and Significance of Carbon Isotopic Composition in the Xijiang River, China. Scientia Geographica Sinica 31, 166-171 (2011). (in Chinese with English abstract)
35	Wu, C., Yang, S. & Lei, Y.-p. Quantifying the anthropogenic and climatic impacts on water discharge and sediment load in the Pearl River (Zhujiang), China (1954–2009). Journal of Hydrology 452, 190-204 (2012).
36	Wu, Y. et al. Biogeochemical behavior of organic carbon in a small tropical river and estuary, Hainan, China. Continental Shelf Research 57, 32-43, doi:10.1016/j.csr.2012.07.017 (2013).
37	Xia, B. & Zhang, L. Carbon distribution and fluxes of 16 rivers discharging into the Bohai Sea in summer. Acta Oceanologica Sinica 30, 43-54 (2011).
38	WEI, X. Study on Riverine Carbon Flux and Erosion of Zhujiang(Pearl) River Drainage Basin Doctor thesis, Guangzhou Institute of Geochemistry, Chinese Academy of Sciences, (2003). (in Chinese with English abstract)
39	Yang, Z. et al. Dam impacts on the Changjiang (Yangtze) River sediment discharge to the sea: The past 55 years and after the Three Gorges Dam. Water Resources Research 42, doi:10.1029/2005wr003970 (2006).
40	HU, Y. The Properties and Modelling Studies of Water and Sedimentation of the Jialing River Master thesis, University of Chinese Academy of Sciences, (2014). (in Chinese with English abstract)
41	Zhang, X. B. & Wen, A. B. Current changes of sediment yields in the upper Yangtze River and its two biggest tributaries, China. Global and Planetary Change 41, 221-227, doi:10.1016/j.gloplacha.2004.01.008 (2004).
42	Zhang, Q., Xu, C.-y., Becker, S. & Jiang, T. Sediment and runoff changes in the Yangtze River basin during past 50 years. Journal of Hydrology 331, 511-523, doi:10.1016/j.jhydrol.2006.05.036 (2006).
43	Zhang, S. et al. Recent changes of water discharge and sediment load in the Zhujiang (Pearl River) Basin, China. Global and Planetary Change 60, 365-380, doi:10.1016/j.gloplacha.2007.04.003 (2008).
44	Zhang, S., Lu, X. X., Sun, H., Han, J. & Higgitt, D. L. Geochemical characteristics and fluxes of organic carbon in a human-disturbed mountainous river (the Luodingjiang River) of the Zhujiang (Pearl River), China. Science of the Total Environment 407, 815-825, doi:10.1016/j.scitotenv.2008.09.022 (2009).
45	Zhang, S., Lu, X. X., Sun, H. & Han, J. Modeling catchment controls on organic carbon fluxes in a meso-scale mountainous river (Luodingjiang), China. Quaternary International 244, 296-303, doi:10.1016/j.quaint.2010.11.008 (2011).
46	Zhang, L., Qin, X., Yang, H., Huang, Q. & Liu, P. Transported Fluxes of the Riverine Carbon and Seasonal Variation in Pearl River Basin. Environmental Science 34, 3025-3034 (2013). (in Chinese with English abstract)
47	Zhang, L. J., Wang, L., Cai, W. J., Liu, D. M. & Yu, Z. G. Impact of human activities on organic carbon transport in the Yellow River. Biogeosciences 10, 2513-2524, doi:10.5194/bg-10-2513-2013 (2013).
48	Zhang, L. et al. The spatiotemporal distribution of dissolved inorganic and organic carbon in the main stem of the Changjiang (Yangtze) River and the effect of the Three Gorges Reservoir. Journal of Geophysical Research: Biogeosciences 119, 741-757 (2014).
49	Zhang, L. et al. Estimation of carbon sink fluxes in the Pearl River basin (China) based on a water-rock-gas-organism interaction model. Environmental Earth Sciences 74, 945-952, doi:10.1007/s12665-014-3788-2 (2015).
50	Zhang, X.-k., Fan, J.-h. & Cheng, G.-w. Modelling the effects of land-use change on runoff and sediment yield in the Weicheng River watershed, Southwest China. Journal of Mountain Science 12, 434-445, doi:10.1007/s11629-013-2762-x (2015).
51	Liu, Z. Carbon transport and flux in the Yellow River estuary Doctor thesis, Ocean University of China, (2014). (in Chinese with English abstract)
52	Zhu, Y.-M., Lu, X. & Zhou, Y. Suspended sediment flux modeling with artificial neural network: An example of the Longchuanjiang River in the Upper Yangtze Catchment, China. Geomorphology 84, 111-125, doi:10.1016/j.geomorph.2006.07.010 (2007).
53	Zhu, Y.-M., Lu, X. X. & Zhou, Y. Sediment flux sensitivity to climate change: A case study in the Longchuanjiang catchment of the upper Yangtze River, China. Global and Planetary Change 60, 429-442(2008).
54	Zhu, X., Yu, G., Gao, Y. & Wang, Q. Fluxes of Particulate Carbon from Rivers to the Ocean and Their Changing Tendency in China. Progress in Geography 31, 118-122 (2012). (in Chinese with English abstract)
